# Supplementary material for: First description of the male and redescription of the female of Parahiranetis salgadoi Gil-Santana (Hemiptera, Reduviidae, Harpactorinae)
Source: Zookeys. 2017 Apr 26;(671):19–48. doi: 10.3897/zookeys.671.11985 (PMC5523208; doi:10.3897/zookeys.671.11985)
Supplement: XML Treatment for Parahiranetis salgadoi [file zookeys.671.11985-treatment1.xml]

<!DOCTYPE tp:taxon-treatment
  PUBLIC "-//TaxonX//DTD Taxonomic Treatment Publishing DTD v0 20100105//EN" "tax-treatment-NSO.dtd">
<tp:taxon-treatment xmlns:tp="http://www.plazi.org/taxpub"><tp:treatment-meta><kwd-group><label>Taxon classification</label><kwd><named-content xmlns:xlink="http://www.w3.org/1999/xlink" content-type="kingdom">Animalia</named-content></kwd><kwd><named-content xmlns:xlink="http://www.w3.org/1999/xlink" content-type="order">Hemiptera</named-content></kwd><kwd><named-content xmlns:xlink="http://www.w3.org/1999/xlink" content-type="family">Reduviidae</named-content></kwd></kwd-group><mixed-citation publication-type="journal"><person-group><name><surname>Gil-Santana</surname><given-names>Hélcio R.</given-names></name><name><surname>Salomão</surname><given-names>Adriana Trevizoli</given-names></name><name><surname>de Oliveira</surname><given-names>Jader</given-names></name></person-group><article-title>First description of the male and redescription of the female of <italic><tp:taxon-name><tp:taxon-name-part taxon-name-part-type="genus" reg="Parahiranetis">Parahiranetis</tp:taxon-name-part> <tp:taxon-name-part taxon-name-part-type="species" reg="salgadoi">salgadoi</tp:taxon-name-part></tp:taxon-name></italic> Gil-Santana (<tp:taxon-name><tp:taxon-name-part taxon-name-part-type="order">Hemiptera</tp:taxon-name-part></tp:taxon-name>, <tp:taxon-name><tp:taxon-name-part taxon-name-part-type="family">Reduviidae</tp:taxon-name-part></tp:taxon-name>, <tp:taxon-name><tp:taxon-name-part taxon-name-part-type="subfamily">Harpactorinae</tp:taxon-name-part></tp:taxon-name>)</article-title><source>Zookeys</source><day>26</day><month>4</month><year>2017</year><volume>2017</volume><issue>671</issue><fpage>19</fpage><lpage>48</lpage><pub-id pub-id-type="doi">10.3897/zookeys.671.11985</pub-id></mixed-citation></tp:treatment-meta><tp:nomenclature><tp:taxon-name>
                <tp:taxon-name-part taxon-name-part-type="genus" reg="Parahiranetis">Parahiranetis</tp:taxon-name-part>
                <tp:taxon-name-part taxon-name-part-type="species" reg="salgadoi">salgadoi</tp:taxon-name-part>
              </tp:taxon-name><tp:taxon-authority>Gil-Santana, 2015</tp:taxon-authority><xref ref-type="fig" rid="F1">Figures 1–4</xref><xref ref-type="fig" rid="F2">, 5–13</xref><xref ref-type="fig" rid="F3">, 14–16</xref><xref ref-type="fig" rid="F4">, 17–20</xref><xref ref-type="fig" rid="F5">, 21–27</xref><xref ref-type="fig" rid="F6">, 28–32</xref><xref ref-type="fig" rid="F7">, 33–36</xref><xref ref-type="fig" rid="F8">, 37–41</xref><xref ref-type="fig" rid="F9">, 42–45</xref><xref ref-type="fig" rid="F10">, 46–52</xref><xref ref-type="fig" rid="F11">, 53–58</xref><xref ref-type="fig" rid="F12">, 59–62</xref><xref ref-type="fig" rid="F13">, 63</xref><tp:nomenclature-citation-list><tp:nomenclature-citation><tp:taxon-name>
                    <tp:taxon-name-part taxon-name-part-type="genus" reg="Parahiranetis">Parahiranetis</tp:taxon-name-part> <tp:taxon-name-part taxon-name-part-type="species" reg="salgadoi">salgadoi</tp:taxon-name-part></tp:taxon-name><comment>Gil-Santana, 2015: 32 [description], 33 [Figures <xref ref-type="fig" rid="F1">1–4</xref>], 34 [Figures <xref ref-type="fig" rid="F2">5–7</xref>], 34–35 [description]; <xref ref-type="bibr" rid="B20">Gil-Santana 2016</xref>: 93 [citation].</comment></tp:nomenclature-citation></tp:nomenclature-citation-list></tp:nomenclature><tp:treatment-sec sec-type="material" id="SECID0EPGAE"><title>Material examined.</title><p>
                <italic><tp:taxon-name><tp:taxon-name-part taxon-name-part-type="genus" reg="Parahiranetis">Parahiranetis</tp:taxon-name-part> <tp:taxon-name-part taxon-name-part-type="species" reg="salgadoi">salgadoi</tp:taxon-name-part></tp:taxon-name></italic>. <bold>Type material. BRAZIL</bold>, Rio de Janeiro, Rio de Janeiro Municipality, <bold>Holotype</bold> (female): Floresta da Tijuca [Tijuca Forest] / D[istrito] Federal [currently, Rio de Janeiro] / 31.x.1951 / C. A. Campos Seabra [leg.] // [ex] Coleção [Collection] Campos Seabra // ‘XXXII’ // Holotipo [red label] // <italic><tp:taxon-name><tp:taxon-name-part taxon-name-part-type="genus" reg="Parahiranetis">Parahiranetis</tp:taxon-name-part> <tp:taxon-name-part taxon-name-part-type="species" reg="salgadoi">salgadoi</tp:taxon-name-part></tp:taxon-name></italic> Gil-Santana, 2015 / Gil-Santana det., (<named-content xmlns:xlink="http://www.w3.org/1999/xlink" content-type="dwc:institutional_code" xlink:type="simple">MNRJ</named-content>); <bold>Paratype</bold> (female): Rio de Janeiro / 20.ix.[19]36 / H. S. Lopes [leg.] // Paratipo [red label] // <italic><tp:taxon-name><tp:taxon-name-part taxon-name-part-type="genus" reg="Parahiranetis">Parahiranetis</tp:taxon-name-part> <tp:taxon-name-part taxon-name-part-type="species" reg="salgadoi">salgadoi</tp:taxon-name-part></tp:taxon-name></italic> Gil-Santana, 2015 / Gil-Santana det., (<named-content xmlns:xlink="http://www.w3.org/1999/xlink" content-type="dwc:institutional_code" xlink:type="simple">MNRJ</named-content>).</p></tp:treatment-sec><tp:treatment-sec sec-type="Additional specimens" id="SECID0EGIAE"><title>Additional specimens.</title><p>
                <bold>BRAZIL</bold>, São Paulo, Jundiaí, Serra do Japi, 21.x.2014, <named-content xmlns:xlink="http://www.w3.org/1999/xlink" content-type="dwc:verbatimCoordinates" xlink:type="simple"><named-content content-type="geo-json" specific-use="{&#34;type&#34;:&#34;Point&#34;,&#34;coordinates&#34;:[-46.933333,-23.216667]}" id="NCID0ERIAE" xlink:type="simple">23°13'S, 46°56'W</named-content></named-content>, 1.013 m.a.s.l., 01 female, 01 male, 30.x.2014, <named-content xmlns:xlink="http://www.w3.org/1999/xlink" content-type="dwc:verbatimCoordinates" xlink:type="simple"><named-content content-type="geo-json" specific-use="{&#34;type&#34;:&#34;Point&#34;,&#34;coordinates&#34;:[-46.916667,-23.233333]}" id="NCID0EZIAE" xlink:type="simple">23°14'S, 46°55'W</named-content></named-content>, 900 m.a.s.l., 01 male, 31.x.2014, <named-content xmlns:xlink="http://www.w3.org/1999/xlink" content-type="dwc:verbatimCoordinates" xlink:type="simple"><named-content content-type="geo-json" specific-use="{&#34;type&#34;:&#34;Point&#34;,&#34;coordinates&#34;:[-46.916667,-23.233333]}" id="NCID0EBJAE" xlink:type="simple">23°14'S, 46°55'W</named-content></named-content>, 900 m.a.s.l., 02 males, 03.xi.2014, <named-content xmlns:xlink="http://www.w3.org/1999/xlink" content-type="dwc:verbatimCoordinates" xlink:type="simple"><named-content content-type="geo-json" specific-use="{&#34;type&#34;:&#34;Point&#34;,&#34;coordinates&#34;:[-46.916667,-23.233333]}" id="NCID0EJJAE" xlink:type="simple">23°14'S, 46°55'W</named-content></named-content>, 900 m.a.s.l., 03 females, 01 male, 14.xi.2014, <named-content xmlns:xlink="http://www.w3.org/1999/xlink" content-type="dwc:verbatimCoordinates" xlink:type="simple"><named-content content-type="geo-json" specific-use="{&#34;type&#34;:&#34;Point&#34;,&#34;coordinates&#34;:[-46.916667,-23.233333]}" id="NCID0ERJAE" xlink:type="simple">23°14'S, 46°55'W</named-content></named-content>, 900 m.a.s.l., 01 female, 01 male, 21.xi.2014, <named-content xmlns:xlink="http://www.w3.org/1999/xlink" content-type="dwc:verbatimCoordinates" xlink:type="simple"><named-content content-type="geo-json" specific-use="{&#34;type&#34;:&#34;Point&#34;,&#34;coordinates&#34;:[-46.933333,-23.216667]}" id="NCID0EZJAE" xlink:type="simple">23°13'S, 46°56'W</named-content></named-content>, 1.013 m.a.s.l., 02 males, 1.014 m.a.s.l., 02 females, 01 male, A.T. Salomão leg., (<named-content xmlns:xlink="http://www.w3.org/1999/xlink" content-type="dwc:institutional_code" xlink:type="simple">MNRJ</named-content>).</p></tp:treatment-sec><tp:treatment-sec sec-type="description" id="SECID0EDKAE"><title>Description.</title><p>Male. Measurements are given in Table <xref ref-type="table" rid="T1">1</xref>.</p><table-wrap id="T1" position="float" orientation="portrait"><label>Table 1.</label><caption><p>Measurements (mm) of male specimens (N=9) of <italic><tp:taxon-name><tp:taxon-name-part taxon-name-part-type="genus" reg="Parahiranetis">P.</tp:taxon-name-part> <tp:taxon-name-part taxon-name-part-type="species" reg="salgadoi">salgadoi</tp:taxon-name-part></tp:taxon-name></italic> from São Paulo State.</p></caption><table id="TID0EMHAC" rules="all"><tbody><tr><th rowspan="1" colspan="1">Measurement</th><th rowspan="1" colspan="1">Mean</th><th rowspan="1" colspan="1">SD</th><th rowspan="1" colspan="1">Maximum</th><th rowspan="1" colspan="1">Minimum</th></tr><tr><td rowspan="1" colspan="1">Body length to tip of hemelytra</td><td rowspan="1" colspan="1">18.0</td><td rowspan="1" colspan="1">0.82</td><td rowspan="1" colspan="1">19.5</td><td rowspan="1" colspan="1">17.0</td></tr><tr><td rowspan="1" colspan="1">Body length to tip of abdomen</td><td rowspan="1" colspan="1">13.75</td><td rowspan="1" colspan="1">0.53</td><td rowspan="1" colspan="1">14.7</td><td rowspan="1" colspan="1">13.2</td></tr><tr><td rowspan="1" colspan="1">Head length (excluding neck)</td><td rowspan="1" colspan="1">2.26</td><td rowspan="1" colspan="1">0.04</td><td rowspan="1" colspan="1">2.3</td><td rowspan="1" colspan="1">2.2</td></tr><tr><td rowspan="1" colspan="1">Anteocular portion length</td><td rowspan="1" colspan="1">0.93</td><td rowspan="1" colspan="1">0.04</td><td rowspan="1" colspan="1">1.0</td><td rowspan="1" colspan="1">0.85</td></tr><tr><td rowspan="1" colspan="1">Postocular portion length</td><td rowspan="1" colspan="1">0.71</td><td rowspan="1" colspan="1">0.03</td><td rowspan="1" colspan="1">0.75</td><td rowspan="1" colspan="1">0.65</td></tr><tr><td rowspan="1" colspan="1">Head width across eyes</td><td rowspan="1" colspan="1">1.7</td><td rowspan="1" colspan="1">0.05</td><td rowspan="1" colspan="1">1.8</td><td rowspan="1" colspan="1">1.62</td></tr><tr><td rowspan="1" colspan="1">Interocular distance</td><td rowspan="1" colspan="1">0.85</td><td rowspan="1" colspan="1">0.06</td><td rowspan="1" colspan="1">0.9</td><td rowspan="1" colspan="1">0.71</td></tr><tr><td rowspan="1" colspan="1">Transverse width of eye</td><td rowspan="1" colspan="1">0.39</td><td rowspan="1" colspan="1">0.01</td><td rowspan="1" colspan="1">0.4</td><td rowspan="1" colspan="1">0.38</td></tr><tr><td rowspan="1" colspan="1">Length of eye</td><td rowspan="1" colspan="1">0.61</td><td rowspan="1" colspan="1">0.02</td><td rowspan="1" colspan="1">0.67</td><td rowspan="1" colspan="1">0.60</td></tr><tr><td rowspan="1" colspan="1">Antennal segment I length</td><td rowspan="1" colspan="1">5.48</td><td rowspan="1" colspan="1">0.12</td><td rowspan="1" colspan="1">5.7</td><td rowspan="1" colspan="1">5.3</td></tr><tr><td rowspan="1" colspan="1">Antennal segment II length</td><td rowspan="1" colspan="1">1.66</td><td rowspan="1" colspan="1">0.06</td><td rowspan="1" colspan="1">1.7</td><td rowspan="1" colspan="1">1.5</td></tr><tr><td rowspan="1" colspan="1">Ant. segment III length <bold>(n = 6)</bold></td><td rowspan="1" colspan="1">9.25</td><td rowspan="1" colspan="1">0.35</td><td rowspan="1" colspan="1">9.7</td><td rowspan="1" colspan="1">8.9</td></tr><tr><td rowspan="1" colspan="1">Ant. segment IV length <bold>(n = 3)</bold></td><td rowspan="1" colspan="1">2.03</td><td rowspan="1" colspan="1">0.15</td><td rowspan="1" colspan="1">2.2</td><td rowspan="1" colspan="1">1.9</td></tr><tr><td rowspan="1" colspan="1">Max. width ant. seg. III <bold>(n = 6)</bold></td><td rowspan="1" colspan="1">0.26</td><td rowspan="1" colspan="1">0.02</td><td rowspan="1" colspan="1">0.32</td><td rowspan="1" colspan="1">0.24</td></tr><tr><td rowspan="1" colspan="1">Labial segment II length</td><td rowspan="1" colspan="1">1.33</td><td rowspan="1" colspan="1">0.08</td><td rowspan="1" colspan="1">1.5</td><td rowspan="1" colspan="1">1.25</td></tr><tr><td rowspan="1" colspan="1">Labial segment III length</td><td rowspan="1" colspan="1">1.33</td><td rowspan="1" colspan="1">0.08</td><td rowspan="1" colspan="1">1.5</td><td rowspan="1" colspan="1">1.25</td></tr><tr><td rowspan="1" colspan="1">Labial segment IV length</td><td rowspan="1" colspan="1">0.45</td><td rowspan="1" colspan="1">0.05</td><td rowspan="1" colspan="1">0.5</td><td rowspan="1" colspan="1">0.35</td></tr><tr><td rowspan="1" colspan="1">Ocellar tubercle width</td><td rowspan="1" colspan="1">0.95</td><td rowspan="1" colspan="1">0.05</td><td rowspan="1" colspan="1">1.0</td><td rowspan="1" colspan="1">0.9</td></tr><tr><td rowspan="1" colspan="1">Pronotum length</td><td rowspan="1" colspan="1">2.57</td><td rowspan="1" colspan="1">0.17</td><td rowspan="1" colspan="1">2.95</td><td rowspan="1" colspan="1">2.4</td></tr><tr><td rowspan="1" colspan="1">Pronotum maximum width</td><td rowspan="1" colspan="1">2.95</td><td rowspan="1" colspan="1">0.14</td><td rowspan="1" colspan="1">3.3</td><td rowspan="1" colspan="1">2.85</td></tr><tr><td rowspan="1" colspan="1">Scutellum length</td><td rowspan="1" colspan="1">0.93</td><td rowspan="1" colspan="1">0.03</td><td rowspan="1" colspan="1">1.0</td><td rowspan="1" colspan="1">0.9</td></tr><tr><td rowspan="1" colspan="1">Fore femur length</td><td rowspan="1" colspan="1">5.62</td><td rowspan="1" colspan="1">0.07</td><td rowspan="1" colspan="1">5.7</td><td rowspan="1" colspan="1">5.6</td></tr><tr><td rowspan="1" colspan="1">Fore tibia length</td><td rowspan="1" colspan="1">5.97</td><td rowspan="1" colspan="1">0.14</td><td rowspan="1" colspan="1">6.25</td><td rowspan="1" colspan="1">5.8</td></tr><tr><td rowspan="1" colspan="1">Fore tarsus length</td><td rowspan="1" colspan="1">0.66</td><td rowspan="1" colspan="1">0.009</td><td rowspan="1" colspan="1">0.67</td><td rowspan="1" colspan="1">0.65</td></tr><tr><td rowspan="1" colspan="1">Mid femur length</td><td rowspan="1" colspan="1">4.9</td><td rowspan="1" colspan="1">0.09</td><td rowspan="1" colspan="1">5.0</td><td rowspan="1" colspan="1">4.8</td></tr><tr><td rowspan="1" colspan="1">Mid tibia length</td><td rowspan="1" colspan="1">6.3</td><td rowspan="1" colspan="1">0.17</td><td rowspan="1" colspan="1">6.5</td><td rowspan="1" colspan="1">6.0</td></tr><tr><td rowspan="1" colspan="1">Mid tarsus length</td><td rowspan="1" colspan="1">0.66</td><td rowspan="1" colspan="1">0.009</td><td rowspan="1" colspan="1">0.67</td><td rowspan="1" colspan="1">0.65</td></tr><tr><td rowspan="1" colspan="1">Hind femur length</td><td rowspan="1" colspan="1">6.7</td><td rowspan="1" colspan="1">0.14</td><td rowspan="1" colspan="1">6.9</td><td rowspan="1" colspan="1">6.5</td></tr><tr><td rowspan="1" colspan="1">Hind tibia length</td><td rowspan="1" colspan="1">9.4</td><td rowspan="1" colspan="1">0.33</td><td rowspan="1" colspan="1">9.8</td><td rowspan="1" colspan="1">9.0</td></tr><tr><td rowspan="1" colspan="1">Hind tarsus length</td><td rowspan="1" colspan="1">0.7</td><td rowspan="1" colspan="1">0.02</td><td rowspan="1" colspan="1">0.75</td><td rowspan="1" colspan="1">0.65</td></tr><tr><td rowspan="1" colspan="1">Abdomen length</td><td rowspan="1" colspan="1">7.78</td><td rowspan="1" colspan="1">0.39</td><td rowspan="1" colspan="1">8.5</td><td rowspan="1" colspan="1">7.2</td></tr><tr><td rowspan="1" colspan="1">Abdomen maximum width</td><td rowspan="1" colspan="1">2.3</td><td rowspan="1" colspan="1">0.36</td><td rowspan="1" colspan="1">2.7</td><td rowspan="1" colspan="1">1.8</td></tr></tbody></table></table-wrap><p>
                <italic>Coloration</italic>: general coloration black, sometimes brownish, with reddish portions (Figs <xref ref-type="fig" rid="F1">1–3</xref>). Head, including antennae, black (Figs <xref ref-type="fig" rid="F1">2–3</xref>). Thorax mostly blackish; in some specimens variable blackish-brown on pleura, sterna and ventral portion of coxae; dark-reddish on anterior half of midline on fore lobe of pronotum, including midlongitudinal sulcus, in most specimens; disc of scutellum bright reddish; hemelytra generally black, sometimes dark brown, with a yellowish spot on external and mid-distal portions of corium (Fig. <xref ref-type="fig" rid="F1">1</xref>), reaching adjacent part of membrane, especially in basal portion of distal cell of membrane (Fig. <xref ref-type="fig" rid="F4">17</xref>); in one specimen a small dark-reddish spot present at extreme base of hemelytra, adjacent to propleura. Hind wing mostly brownish-black, with clear area at basal portion and in four lines parallel to veins (Fig. <xref ref-type="fig" rid="F4">17</xref>). <!--PageBreak-->Fore femur black to dark brown, frequently with dorsal surface paler, with dark yellowish tinge, and with a yellowish annulus; the latter is as distinct as the annuli on other femora in few specimens, but in most of them, it is very faint, sometimes almost <!--PageBreak-->imperceptible, and is situated somewhat distally to midportion of fore femora; this annulus is approximately 1/8 to 1/11 as long as fore femur and its midpoint is about 8 to 11% distal from midpoint of fore femur. Mid and hind femora black, with an evident yellowish annulus situated somewhat distally to midportion of each femur. On mid femora, the annulus is approximately 1/7 to 1/10 as long as the segment and its midpoint is about 5 to 8% distal from midpoint of mid femur, while on hind femora, the same relationships are around 1/8 to 1/11 and 7 to 9%, respectively. In few specimens, the submedian annuli of the mid and hind femora are clearer, almost whitish at midportion of each femur. Tibia and tarsi black; claws clearer, dark-yellowish, sometimes <!--PageBreak--><!--PageBreak-->with some reddish tinge. Abdomen: segment II (first visible) almost completely reddish; somewhat elevated transverse anterior area on sternite II is clear, light-yellowish to yellowish; in many specimens, there is a very small linear blackish spot on superior portion of anterior margin of sternite II, just below connexivum. Sternite III mostly reddish, with connexivum completely blackish or mostly blackish with only extreme base or basal half reddish, or only with superior margin darkened; in some specimens area near connexivum is also darkened or blackish to a varying extent. Sternite IV mostly blackish, reddish laterally on anterior half; extent of reddish coloration is variable among specimens; remaining sternites and pygophore almost completely blackish; most specimens with a very small reddish spot on posterolateral angle of last sternite, just below connexivum; other small variations in some specimens: reddish faint tinge on inferior portion of connexivum of sternites IV and/or V; median portion of sternites VI and/or VII brownish-black to a varying extent.</p><fig id="F1" position="float" orientation="portrait"><label>Figures 1–4.</label><caption><p>
                    <italic><tp:taxon-name><tp:taxon-name-part taxon-name-part-type="genus" reg="Parahiranetis">Parahiranetis</tp:taxon-name-part> <tp:taxon-name-part taxon-name-part-type="species" reg="salgadoi">salgadoi</tp:taxon-name-part></tp:taxon-name></italic> Gil-Santana, male. <bold>1</bold> dorsal view <bold>2–3</bold> head <bold>2</bold> dorsal view <bold>3</bold> lateral view <bold>4</bold> antennal segment I, lateral view. Scale bars: 5.0 mm (<bold>1</bold>); 1.0 mm (<bold>2–4</bold>).</p></caption><graphic xmlns:xlink="http://www.w3.org/1999/xlink" xlink:href="zookeys-671-019-g001.jpg" position="float" orientation="portrait" xlink:type="simple" id="oo_133540.jpg"/></fig><p>
                <italic>Structure and vestiture</italic>: integument mostly shiny, smooth. In some specimens, a thin layer or small patches of sticky substance variably cover integument of antennal segment I and legs, especially on femora and tibiae of fore and mid legs, and/or are scattered on thorax and sternites. Head (Figs <xref ref-type="fig" rid="F1">2–3</xref>): elongate, approximately 1.3 to 1.4 times as long as width across eyes (length measured excluding neck), almost completely glabrous between eyes; integument shiny, with sparse long and short, straight or somewhat curved blackish setae, which are much denser, forming pubescence of long blackish thick setae on postocular portion and gula. Anteocular portion slightly longer than postocular; the latter, in dorsal view, narrowing gradually to form the neck. Postantennal spines small, somewhat acute or slightly rounded. Interocular sulcus deep, well-marked, curved laterally. A very shallow pair of elevations present anterior to interocular sulcus; sometimes, a thin midlongitudinal furrow present between these elevations. Antenna inserted at level of upper third of eye; antennal segments I and II straight (Figs <xref ref-type="fig" rid="F1">1</xref>, <xref ref-type="fig" rid="F1">4</xref>–<xref ref-type="fig" rid="F2">5</xref>); segment I approximately 2.5 times longer than head, with shiny and smooth integument and very sparse, short (with variable lengths), stiff, darkened setae, which become more numerous on mesal surface, approximately in distal two-thirds (Figs <xref ref-type="fig" rid="F1">4</xref>–<xref ref-type="fig" rid="F2">6</xref>); segments II–IV opaque; segment II, except at glabrous extreme base, covered with numerous short, stiff, semi-erect dark setae, intermixed with similar but longer setae, and a few (about eight to ten) very much thinner isolated elements (interpreted as trichobothria), which are present laterally on basal two-thirds and anteriorly on distal third (Figs <xref ref-type="fig" rid="F2">5</xref>, <xref ref-type="fig" rid="F2">7–8</xref>); segment III variably curved (Fig. <xref ref-type="fig" rid="F1">1</xref>), approximately 1.7 times longer than segment I, conspicuously thickened approximately in basal two-thirds (Figs <xref ref-type="fig" rid="F1">1</xref>, <xref ref-type="fig" rid="F2">5</xref>, <xref ref-type="fig" rid="F2">9</xref>, <xref ref-type="fig" rid="F2">11</xref>); thickened portion clearly separated in relation to the distal thinner portion (Figs <xref ref-type="fig" rid="F2">11–12</xref>) and, except at extreme base (which is glabrous) (Fig. <xref ref-type="fig" rid="F2">9</xref>), completely covered with very short, stiff, blackish, adpressed setae, and with scattered stiff, darkened, semi-erect setae (about twice longer) and a pubescence formed by longer, very thin, pale setae, which are almost imperceptible in this portion (Figs <xref ref-type="fig" rid="F2">9–10</xref>); distal third of segment III (Fig. <xref ref-type="fig" rid="F2">12</xref>) and segment IV (Fig. <xref ref-type="fig" rid="F2">13</xref>) covered with dense pubescence formed by short, thin, pale to whitish setae and with scattered short, darkened, stiff, semi-erect setae; the latter somewhat less numerous on segment IV; segment IV thinnest, moder<!--PageBreak-->ately curved, with its apex rounded; after drying, segment IV commonly appears to be very distorted with some portions shriveled (Fig. <xref ref-type="fig" rid="F2">13</xref>). Eyes globose, glabrous, projecting laterally, prominent in dorsal view, reaching dorsal margin of head at interocular sulcus, not reaching ventral margin of head, which is far from inferior margin of the eye (Figs <xref ref-type="fig" rid="F1">2–3</xref>). Ocelli elevated, much closer to eyes than to each other (Fig. <xref ref-type="fig" rid="F1">2</xref>). Clypeus straight (Fig. <xref ref-type="fig" rid="F1">2</xref>). Labium stout, curved, with scattered and somewhat curved, longer and thinner dark setae, reaching prosternum at proximal or mid portion; segment II (ﬁrst apparent) thickest, straight, reaching level of middle portion of eyes, as long as segment III; segment III somewhat curved, reaching or almost reaching level of anterior margin of prosternum; segment IV shortest, triangular, tapering (Fig. <xref ref-type="fig" rid="F1">3</xref>). Thorax with shiny and mostly smooth integument; prothorax covered with very numerous blackish, thick setae on fore lobe of pronotum and anterior portions of propleura; hind lobe of pronotum with more sparse, shorter and thinner setae on dorsal portion, while on midline thin, short and whitish setae form a midlongitudinal line; basal portion of these setae is frequently covered with rounded, flocky patches of white wax-like substance, enhancing this white stripe (Figs <xref ref-type="fig" rid="F3">14–15</xref>). Anterior collar inconspicuous; anterolateral angles rounded. Midlongitudinal sulcus on fore lobe of pronotum becoming abruptly deeper at transverse sulcus to form a depression; lateral to the depression, two ill-defined oblique sulci present; transverse sulcus of pronotum not very deep, interrupted before middle by a pair of submedian shallow carina; midlongitudinal furrow on hind lobe very shallow or not evident; lateral longitudinal sulci well marked at posterior half to posterior two-thirds of hind lobe of pronotum (Fig. <xref ref-type="fig" rid="F3">14</xref>). Humeral angle elevated, rounded at lateral margin (Fig. <xref ref-type="fig" rid="F3">14</xref>). Scutellum subtriangular, elevated at disc, sometimes somewhat depressed at anterior portion, with scattered, moderately long, dark setae; apex acute, covered with thin, whitish setae, which frequently are basally covered by rounded, flocky patches of white wax-like substance. Posterior portion of propleura, mesopleura, metapleura and thoracic sterna covered with long darkened setae. Mesopleura and metapleura without tubercles. In some specimens, there is a patch of thin whitish setae basally covered with rounded, flocky patches of white wax-like substance, extending from superior margin and posterior portion of mesopleura to anterior portion of metapleura. Mesosternum somewhat elevated laterally, with a median U-shaped carina posteriorly (Fig. <xref ref-type="fig" rid="F3">16</xref>). Legs: coxae almost to completely glabrous on anterior and basal third portions; fore coxae with scattered, blackish, stout setae posteriorly; mid and hind coxae covered with numerous stout dark setae, including some longer setae on posterior portion and, to a varying extent laterally (Fig. <xref ref-type="fig" rid="F3">16</xref>). Trochanters densely covered with blackish stout setae and some longer elements ventrally; on ventral surface, one or a pair of fusiform, moderately narrow, glabrous areas. Femora and tibiae slender and elongate. Fore femur slightly longer than or approximately as long as head and pronotum together. All femora slightly dilated subapically, thickened basally, to approximately 1.6 to 1.8 times thicker than narrowest portion of the segment; narrowest portion of femora generally with yellowish annuli (somewhat distally to midportion); apices of all femora with a pair of lateral small tubercles. Femora covered with sparse, long, straight, blackish setae and dense, erect, brush-like setae ventrally, which are longer on basal portion and restricted to basal portion on hind femur. Fore tibiae somewhat enlarged at apex, where there is a dorsal spur and a mesal comb; mid tibiae with uniform thickness; hind tibiae somewhat enlarged in basal half and narrowing a little to apex; all tibiae with scattered, long, thick, blackish setae and dense, shorter, erect, brush-like blackish setae on ventral surface, which become progressively more numerous towards apex; hind tibiae along all portions densely covered with these erect, brush-like blackish setae, which are somewhat longer in slightly enlarged basal half; tarsi with dark shorter setae. Hemelytra long, surpassing abdomen by about half length of membrane; corium covered with curved, adpressed, short dark setae, which are somewhat more numerous over costal and subcostal veins; membrane glabrous; venation of hemelytra and hind wing as in Fig. <xref ref-type="fig" rid="F4">17</xref>. Abdomen: elongate; spiracles rounded; sternites with integument shiny, covered with long, moderately thin, scattered, dark setae; sternite II with a somewhat elevated transverse area on basal half; fusiform or elongated patches of minute, short, adpressed, thin, whitish setae present on basal half of midlateral portions of sternites III and IV (Figs <xref ref-type="fig" rid="F4">18–19</xref>); these setae are frequently covered with a variable amount of white wax (Figs <xref ref-type="fig" rid="F4">19–20</xref>); when more abundant, wax forms flocky patches around and over the setae; when more scarce, wax just covers setae along their lengths (Fig. <xref ref-type="fig" rid="F4">20</xref>). In some specimens, all abdominal patches of white setae are extensively covered with wax-like substance, while in others, the setae are not covered with the wax or only some of the setae are covered: generally, those of superior part of patches are more extensively covered by wax (Fig. <xref ref-type="fig" rid="F4">19</xref>).</p><fig id="F2" position="float" orientation="portrait"><label>Figures 5–13.</label><caption><p>
                    <italic><tp:taxon-name><tp:taxon-name-part taxon-name-part-type="genus" reg="Parahiranetis">Parahiranetis</tp:taxon-name-part> <tp:taxon-name-part taxon-name-part-type="species" reg="salgadoi">salgadoi</tp:taxon-name-part></tp:taxon-name></italic> Gil-Santana, male antenna. <bold>5</bold> apical half of segment I, segment II and basal portion of segment III <bold>6</bold> segment I, midportion <bold>7–8</bold> segment II <bold>7</bold> basal half <bold>8</bold> distal half <bold>9–10</bold> segment III <bold>9</bold> basal portion <bold>10</bold> small area under higher magnification (a stiff darkened seta contoured; black arrows point to thin pale setae; white arrows point to blackish stiff adpressed setae) <bold>11</bold> segments III (distal half) and IV (basal half). (<bold><abbrev xmlns:xlink="http://www.w3.org/1999/xlink" xlink:title="point of clear separation between the thickened and thinner portions" id="ABBRID0ERDAG" xlink:type="simple">s</abbrev></bold>: point of clear separation between the thickened and thinner portions; <bold><abbrev xmlns:xlink="http://www.w3.org/1999/xlink" xlink:title="articulation between segment III and IV" id="ABBRID0EWDAG" xlink:type="simple">a</abbrev></bold>: articulation between segment III and IV; IV: fourth segment, partially broken) <bold>12</bold> segment III, region of the transition between the thickened and thinner portions <bold>13</bold> segment IV, distal half. Scale bars: 1.0 mm (<bold>5, 11</bold>); 0.3 mm (<bold>6–9, 12, 13</bold>); 0.1 mm (<bold>10</bold>).</p></caption><graphic xmlns:xlink="http://www.w3.org/1999/xlink" xlink:href="zookeys-671-019-g002.jpg" position="float" orientation="portrait" xlink:type="simple" id="oo_133541.jpg"/></fig><fig id="F3" position="float" orientation="portrait"><label>Figures 14–16.</label><caption><p>
                    <italic><tp:taxon-name><tp:taxon-name-part taxon-name-part-type="genus" reg="Parahiranetis">Parahiranetis</tp:taxon-name-part> <tp:taxon-name-part taxon-name-part-type="species" reg="salgadoi">salgadoi</tp:taxon-name-part></tp:taxon-name></italic> Gil-Santana, male thorax. <bold>14</bold> pronotum, dorsal view <bold>15</bold> setae of the midlongitudinal line of the pronotum with flocky patches of wax-like substance <bold>A–B</bold> under progressively higher magnification <bold>16</bold> meso- and metathorax, ventral view. Scale bars: : 0.5 mm (<bold>14, 16</bold>); 0.05 mm (<bold>15A</bold>); 0.02 mm (<bold>15B</bold>).</p></caption><graphic xmlns:xlink="http://www.w3.org/1999/xlink" xlink:href="zookeys-671-019-g003.jpg" position="float" orientation="portrait" xlink:type="simple" id="oo_133542.jpg"/></fig><fig id="F4" position="float" orientation="portrait"><label>Figures 17–20.</label><caption><p>
                    <italic><tp:taxon-name><tp:taxon-name-part taxon-name-part-type="genus" reg="Parahiranetis">Parahiranetis</tp:taxon-name-part> <tp:taxon-name-part taxon-name-part-type="species" reg="salgadoi">salgadoi</tp:taxon-name-part></tp:taxon-name></italic> Gil-Santana, male. <bold>17</bold> hemelytron and hind wing <bold>18</bold> sternites II–IV, lateral view <bold>19</bold> patch of whitish, minute, thin, adpressed setae on midlateral portion of sternite IV, with few amount of wax-like substance on setae <bold>20</bold> upper portion of the same patch of minute setae on sternite IV under higher magnification. Scale bars: 3.0 mm (<bold>17</bold>); 0.5 mm (<bold>18</bold>); 0.2 mm (<bold>19</bold>); 0.02 mm (<bold>20</bold>).</p></caption><graphic xmlns:xlink="http://www.w3.org/1999/xlink" xlink:href="zookeys-671-019-g004.jpg" position="float" orientation="portrait" xlink:type="simple" id="oo_133543.jpg"/></fig><p>
                <italic>Male genitalia</italic> (Figs <xref ref-type="fig" rid="F5">21</xref>–<xref ref-type="fig" rid="F8">41</xref>): pygophore blackish, suboval in ventral view, with an enlarged, somewhat arrow-shaped apex (medial process, <abbrev xmlns:xlink="http://www.w3.org/1999/xlink" xlink:title="medial process of pygophore" id="ABBRID0EDHAG" xlink:type="simple">mp</abbrev>), in which lateral margins <!--PageBreak--><!--PageBreak--><!--PageBreak--><!--PageBreak-->are acutely pointed and the median portion is rounded (Figs <xref ref-type="fig" rid="F5">21–22</xref>, <xref ref-type="fig" rid="F5">24</xref>); between anterior and posterior genital openings, a very well sclerotized dorsal (transverse) bridge (<abbrev xmlns:xlink="http://www.w3.org/1999/xlink" xlink:title="dorsal bridge" id="ABBRID0EUHAG" xlink:type="simple">db</abbrev>) with a conspicuous median rounded dorsal prominence (Figs <xref ref-type="fig" rid="F5">21–22</xref>); dorsolateral margin of pygophore (between the bridge and insertions of parameres) with numerous, long, erect setae (Figs <xref ref-type="fig" rid="F5">21–22</xref>); exposed surface of pygophore with long, thick and dark setae ventrally; these setae are somewhat more numerous on apicolateral portions. Parameres (<abbrev xmlns:xlink="http://www.w3.org/1999/xlink" xlink:title="paramere" id="ABBRID0EAIAG" xlink:type="simple">pa</abbrev>) symmetrical (Fig. <xref ref-type="fig" rid="F5">21</xref>), rod-like in shape, somewhat curved (Fig. <xref ref-type="fig" rid="F5">25</xref>); apices rounded, clear at basal third, becoming darker in apical half (blackish); glabrous in basal two-thirds and with long, stout, dark setae in apical third (Figs <xref ref-type="fig" rid="F5">21–22</xref>, <xref ref-type="fig" rid="F5">25</xref>); those setae at apicomedial margins even longer (Fig. <xref ref-type="fig" rid="F5">25</xref>). Phallus elongated, even when not completely inflated (Figs <xref ref-type="fig" rid="F6">30</xref>–<xref ref-type="fig" rid="F7">33</xref>); articulatory apparatus with long basal plate arms (<abbrev xmlns:xlink="http://www.w3.org/1999/xlink" xlink:title="basal plate arm" id="ABBRID0EAJAG" xlink:type="simple">bpa</abbrev>) (Figs <xref ref-type="fig" rid="F7">33–34</xref>); basal plate arms (<abbrev xmlns:xlink="http://www.w3.org/1999/xlink" xlink:title="basal plate arm" id="ABBRID0EIJAG" xlink:type="simple">bpa</abbrev>) and basal plate bridge (<abbrev xmlns:xlink="http://www.w3.org/1999/xlink" xlink:title="basal plate bridge" id="ABBRID0EMJAG" xlink:type="simple">bpb</abbrev>) narrow and forming a subrectangular set, except in apical portion, where the arms are curved (Figs <xref ref-type="fig" rid="F7">33–34</xref>); pedicel (<abbrev xmlns:xlink="http://www.w3.org/1999/xlink" xlink:title="pedicel" id="ABBRID0EUJAG" xlink:type="simple">pd</abbrev>) moderately short, slightly expanded towards apex (Figs <xref ref-type="fig" rid="F7">33–34</xref>). Dorsal phallothecal plate weakly sclerotized (Figs <xref ref-type="fig" rid="F7">35–36</xref>); somewhat expanded laterally at basal third and with small acute spines on lateral margins (Fig. <xref ref-type="fig" rid="F7">35</xref>); middle third enlarged, with lateral large lobes (<abbrev xmlns:xlink="http://www.w3.org/1999/xlink" xlink:title="large lobe, middle third of the phallothecal plate" id="ABBRID0EEKAG" xlink:type="simple">LB</abbrev>) covered with very numerous spiny processes <!--PageBreak-->(Figs <xref ref-type="fig" rid="F6">31</xref>–<xref ref-type="fig" rid="F7">33</xref>, <xref ref-type="fig" rid="F7">36</xref>); distal third together with central portion of basal two-thirds, forming a racket-shaped flat sclerite, with anterior margin largely rounded (Figs <xref ref-type="fig" rid="F7">33</xref>, <xref ref-type="fig" rid="F7">36</xref>); its distal third has also a pair of lateral large spines (<abbrev xmlns:xlink="http://www.w3.org/1999/xlink" xlink:title="lateral large spine of the phallothecal plate" id="ABBRID0E5KAG" xlink:type="simple">LS</abbrev>) on its base and a thin median keel, which ends just before the apical margin (Figs <xref ref-type="fig" rid="F6">30</xref>–<xref ref-type="fig" rid="F7">33</xref>, <xref ref-type="fig" rid="F7">36</xref>). Struts (<abbrev xmlns:xlink="http://www.w3.org/1999/xlink" xlink:title="struts" id="ABBRID0EOLAG" xlink:type="simple">st</abbrev>) with subparallel arms (Figs <xref ref-type="fig" rid="F7">33</xref>, <xref ref-type="fig" rid="F7">35–36</xref>). Endosoma wall smooth on basal half, becoming progressively more densely, minutely, spiny towards apex (Fig. <xref ref-type="fig" rid="F7">33</xref>); at distal third, endosoma forms a globe-shaped lobe (<abbrev xmlns:xlink="http://www.w3.org/1999/xlink" xlink:title="globe-shaped lobe in distal third of endosoma" id="ABBRID0E5LAG" xlink:type="simple">L</abbrev>), which is almost completely covered with numerous larger, spiny, somewhat sclerotized processes (Figs <xref ref-type="fig" rid="F5">26</xref>–<xref ref-type="fig" rid="F6">29</xref>, <xref ref-type="fig" rid="F8">37</xref>); processes are absent from median portion, where the wall is only minutely spiny (Fig. <xref ref-type="fig" rid="F8">37</xref>); when the phallus is not completely inflated, larger spiny processes form two apicolateral groups of these processes (<abbrev xmlns:xlink="http://www.w3.org/1999/xlink" xlink:title="apicolateral group of spiny processes of the endosoma" id="ABBRID0ESMAG" xlink:type="simple">ag</abbrev>) (Figs <xref ref-type="fig" rid="F6">30</xref>–<xref ref-type="fig" rid="F7">33</xref>, <xref ref-type="fig" rid="F8">38</xref>). The following endosomal processes were observed: 1 - a pair of elongate, parallel, flat, median and weakly sclerotized processes (<abbrev xmlns:xlink="http://www.w3.org/1999/xlink" xlink:title="flat processes" id="ABBRID0ECNAG" xlink:type="simple">fp</abbrev>), wrapped in smooth portion of endosoma wall (with fine longitudinal grooves) (Figs <xref ref-type="fig" rid="F5">26</xref>–<xref ref-type="fig" rid="F6">28</xref>, <xref ref-type="fig" rid="F6">30</xref>–<xref ref-type="fig" rid="F7">33</xref>, <xref ref-type="fig" rid="F8">38</xref>, <xref ref-type="fig" rid="F8">41</xref>); all of these lie dorsally to the other two basal processes described next (Fig. <xref ref-type="fig" rid="F6">28</xref>); 2 - a larger U-shaped basal process (<abbrev xmlns:xlink="http://www.w3.org/1999/xlink" xlink:title="U-shaped basal process" id="ABBRID0ECOAG" xlink:type="simple">u</abbrev>) formed by diffuse thickening (Figs <xref ref-type="fig" rid="F6">30</xref>, <xref ref-type="fig" rid="F8">39</xref>); 3 - a median subspherical process (<abbrev xmlns:xlink="http://www.w3.org/1999/xlink" xlink:title="median subspherical process" id="ABBRID0EOOAG" xlink:type="simple">m</abbrev>), situated between the lateral arms of the basal process and formed by a dense grouping of small thickenings (Figs <xref ref-type="fig" rid="F7">33</xref>, <xref ref-type="fig" rid="F8">38</xref>, <xref ref-type="fig" rid="F8">40</xref>).</p><fig id="F5" position="float" orientation="portrait"><label>Figures 21–27.</label><caption><p>
                    <italic><tp:taxon-name><tp:taxon-name-part taxon-name-part-type="genus" reg="Parahiranetis">Parahiranetis</tp:taxon-name-part> <tp:taxon-name-part taxon-name-part-type="species" reg="salgadoi">salgadoi</tp:taxon-name-part></tp:taxon-name></italic> Gil-Santana, male genitalia. <bold>21</bold> dorsal view <bold>22</bold> pygophore and right paramere, dorsal view <bold>23</bold> pygophore without parameres, lateral view <bold>24</bold> shape of median process of pygophore, ventral view <bold>25</bold> left paramere <bold>26–27</bold> pygophore with endosoma completely inflated, dorsal view. (<bold><abbrev xmlns:xlink="http://www.w3.org/1999/xlink" xlink:title="anterior opening" id="ABBRID0E5PAG" xlink:type="simple">ao</abbrev></bold>: anterior opening; <bold><abbrev xmlns:xlink="http://www.w3.org/1999/xlink" xlink:title="basal plate arm" id="ABBRID0EDQAG" xlink:type="simple">bpa</abbrev></bold>: basal plate arm; <bold><abbrev xmlns:xlink="http://www.w3.org/1999/xlink" xlink:title="dorsal bridge" id="ABBRID0EIQAG" xlink:type="simple">db</abbrev></bold>: dorsal bridge; <bold><abbrev xmlns:xlink="http://www.w3.org/1999/xlink" xlink:title="flat processes" id="ABBRID0ENQAG" xlink:type="simple">fp</abbrev></bold>: pair of elongate, flat processes; <bold><abbrev xmlns:xlink="http://www.w3.org/1999/xlink" xlink:title="globe-shaped lobe in distal third of endosoma" id="ABBRID0ESQAG" xlink:type="simple">L</abbrev></bold>: globe-shaped lobe in distal third of endosoma; <bold><abbrev xmlns:xlink="http://www.w3.org/1999/xlink" xlink:title="medial process of pygophore" id="ABBRID0EXQAG" xlink:type="simple">mp</abbrev></bold>: medial process of pygophore; <bold><abbrev xmlns:xlink="http://www.w3.org/1999/xlink" xlink:title="paramere" id="ABBRID0E3QAG" xlink:type="simple">pa</abbrev></bold>: paramere). Scale bars: 0.2 mm (<bold>21</bold>); 0.5 mm (<bold>22–23</bold>); 0.3 mm (<bold>24–25</bold>); 1.0 mm (<bold>26–27</bold>).</p></caption><graphic xmlns:xlink="http://www.w3.org/1999/xlink" xlink:href="zookeys-671-019-g005.jpg" position="float" orientation="portrait" xlink:type="simple" id="oo_133544.jpg"/></fig><fig id="F6" position="float" orientation="portrait"><label>Figures 28–32.</label><caption><p>
                    <italic><tp:taxon-name><tp:taxon-name-part taxon-name-part-type="genus" reg="Parahiranetis">Parahiranetis</tp:taxon-name-part> <tp:taxon-name-part taxon-name-part-type="species" reg="salgadoi">salgadoi</tp:taxon-name-part></tp:taxon-name></italic> Gil-Santana, male genitalia. <bold>28–29</bold> pygophore with endosoma completely inflated <bold>28</bold> latero-dorsal view <bold>29</bold> ventral view <bold>30–32</bold> phallus <bold>30</bold> lateral view <bold>31–32</bold> dorsal view. (<bold><abbrev xmlns:xlink="http://www.w3.org/1999/xlink" xlink:title="apicolateral group of spiny processes of the endosoma" id="ABBRID0ENSAG" xlink:type="simple">ag</abbrev></bold>: apicolateral group of spiny processes of the endosoma; <bold><abbrev xmlns:xlink="http://www.w3.org/1999/xlink" xlink:title="basal plate arm" id="ABBRID0ESSAG" xlink:type="simple">bpa</abbrev></bold>: basal plate arm; <bold><abbrev xmlns:xlink="http://www.w3.org/1999/xlink" xlink:title="flat processes" id="ABBRID0EXSAG" xlink:type="simple">fp</abbrev></bold>: pair of elongate, flat processes; <bold><abbrev xmlns:xlink="http://www.w3.org/1999/xlink" xlink:title="globe-shaped lobe in distal third of endosoma" id="ABBRID0E3SAG" xlink:type="simple">L</abbrev></bold>: globe-shaped lobe in distal third of endosoma; <bold><abbrev xmlns:xlink="http://www.w3.org/1999/xlink" xlink:title="large lobe, middle third of the phallothecal plate" id="ABBRID0EBTAG" xlink:type="simple">LB</abbrev></bold>: large lobe, middle third of the phallothecal plate; <bold><abbrev xmlns:xlink="http://www.w3.org/1999/xlink" xlink:title="lateral large spine of the phallothecal plate" id="ABBRID0EGTAG" xlink:type="simple">LS</abbrev></bold>: lateral large spine of the phallothecal plate; <bold><abbrev xmlns:xlink="http://www.w3.org/1999/xlink" xlink:title="U-shaped basal process" id="ABBRID0ELTAG" xlink:type="simple">u</abbrev></bold>: U-shaped basal process). Scale bar: 1.0 mm.</p></caption><graphic xmlns:xlink="http://www.w3.org/1999/xlink" xlink:href="zookeys-671-019-g006.jpg" position="float" orientation="portrait" xlink:type="simple" id="oo_133545.jpg"/></fig><fig id="F7" position="float" orientation="portrait"><label>Figures 33–36.</label><caption><p>
                    <italic><tp:taxon-name><tp:taxon-name-part taxon-name-part-type="genus" reg="Parahiranetis">Parahiranetis</tp:taxon-name-part> <tp:taxon-name-part taxon-name-part-type="species" reg="salgadoi">salgadoi</tp:taxon-name-part></tp:taxon-name></italic> Gil-Santana, male genitalia, dorsal view. <bold>33</bold> phallus with expanded endosoma <bold>34</bold> articulatory apparatus <bold>35–36</bold> dorsal phallothecal plate and struts <bold>35</bold> basal portion <bold>36</bold> apical two-thirds. (<bold><abbrev xmlns:xlink="http://www.w3.org/1999/xlink" xlink:title="apicolateral group of spiny processes of the endosoma" id="ABBRID0ESUAG" xlink:type="simple">ag</abbrev></bold>: apicolateral group of spiny processes of the endosoma; <bold><abbrev xmlns:xlink="http://www.w3.org/1999/xlink" xlink:title="basal plate arm" id="ABBRID0EXUAG" xlink:type="simple">bpa</abbrev></bold>: basal plate arm; <bold><abbrev xmlns:xlink="http://www.w3.org/1999/xlink" xlink:title="basal plate bridge" id="ABBRID0E3UAG" xlink:type="simple">bpb</abbrev></bold>: basal plate bridge; <bold><abbrev xmlns:xlink="http://www.w3.org/1999/xlink" xlink:title="flat processes" id="ABBRID0EBVAG" xlink:type="simple">fp</abbrev></bold>: pair of elongate, flat processes; <bold><abbrev xmlns:xlink="http://www.w3.org/1999/xlink" xlink:title="large lobe, middle third of the phallothecal plate" id="ABBRID0EGVAG" xlink:type="simple">LB</abbrev></bold>: large lobe, middle third of the phallothecal plate; <bold><abbrev xmlns:xlink="http://www.w3.org/1999/xlink" xlink:title="lateral large spine of the phallothecal plate" id="ABBRID0ELVAG" xlink:type="simple">LS</abbrev></bold>: lateral large spine of the phallothecal plate; <bold><abbrev xmlns:xlink="http://www.w3.org/1999/xlink" xlink:title="median subspherical process" id="ABBRID0EQVAG" xlink:type="simple">m</abbrev></bold>: median subspherical process; <bold><abbrev xmlns:xlink="http://www.w3.org/1999/xlink" xlink:title="pedicel" id="ABBRID0EVVAG" xlink:type="simple">pd</abbrev></bold>: pedicel; <bold><abbrev xmlns:xlink="http://www.w3.org/1999/xlink" xlink:title="struts" id="ABBRID0E1VAG" xlink:type="simple">st</abbrev></bold>: struts). Scale bars: 0.5 mm (<bold>33</bold>); 0.3 mm (<bold>34–35</bold>); 0.2 mm (<bold>36</bold>).</p></caption><graphic xmlns:xlink="http://www.w3.org/1999/xlink" xlink:href="zookeys-671-019-g007.jpg" position="float" orientation="portrait" xlink:type="simple" id="oo_133546.jpg"/></fig><fig id="F8" position="float" orientation="portrait"><label>Figures 37–41.</label><caption><p>
                    <italic><tp:taxon-name><tp:taxon-name-part taxon-name-part-type="genus" reg="Parahiranetis">Parahiranetis</tp:taxon-name-part> <tp:taxon-name-part taxon-name-part-type="species" reg="salgadoi">salgadoi</tp:taxon-name-part></tp:taxon-name></italic> Gil-Santana, male genitalia, dorsal view. <bold>37–40</bold> endosoma portions and processes <bold>37</bold> globe-shaped lobe in distal third <bold>38</bold> distal portion <bold>39</bold> basal portion <bold>40</bold> midportion <bold>41</bold> a pair of elongate, flat processes. (<bold><abbrev xmlns:xlink="http://www.w3.org/1999/xlink" xlink:title="apicolateral group of spiny processes of the endosoma" id="ABBRID0EJXAG" xlink:type="simple">ag</abbrev></bold>: apicolateral group of spiny processes of the endosoma; <bold><abbrev xmlns:xlink="http://www.w3.org/1999/xlink" xlink:title="flat processes" id="ABBRID0EOXAG" xlink:type="simple">fp</abbrev></bold>: pair of elongate, flat processes; <bold><abbrev xmlns:xlink="http://www.w3.org/1999/xlink" xlink:title="median subspherical process" id="ABBRID0ETXAG" xlink:type="simple">m</abbrev></bold>: median subspherical process; <bold><abbrev xmlns:xlink="http://www.w3.org/1999/xlink" xlink:title="U-shaped basal process" id="ABBRID0EYXAG" xlink:type="simple">u</abbrev></bold>: U-shaped basal process). Scale bars: 0.3 mm (<bold>37–39</bold>); 0.2 mm (<bold>40–41</bold>).</p></caption><graphic xmlns:xlink="http://www.w3.org/1999/xlink" xlink:href="zookeys-671-019-g008.jpg" position="float" orientation="portrait" xlink:type="simple" id="oo_133547.jpg"/></fig><p>
                <italic>Female</italic>. Figures <xref ref-type="fig" rid="F9">42</xref>–<xref ref-type="fig" rid="F11">58</xref>. Similar to male in general. The recorded differences were: size (measurements presented in Tables <xref ref-type="table" rid="T2">2</xref> and <xref ref-type="table" rid="T3">3</xref>; see comments below).</p><p>
                <italic>Coloration</italic>: yellowish rings on femora with the following relative values: on fore femora, the annulus is approximately 1/10 to 1/11 as long as fore femur and midpoint of annulus is about 8 to 12% distal from midpoint of fore femur; on mid femora, annulus is approximately 1/7 to 1/8 as long as mid femur and midpoint of annulus is about 8 to 10% distal from midpoint of mid femur, while on hind femora, the same relationships are about 1/7 to 1/11 and 8 to 9%, respectively. On abdominal sternites, generally reddish coloration extends to basolateral portion of sternite V (Figs <xref ref-type="fig" rid="F11">55–56</xref>).</p><p>
                <italic>Structure</italic>: Head: approximately 1.47 to 1.65 times as long as width across eyes (length measured excluding neck) in the type specimens; labial segment II (ﬁrst apparent) slightly longer than segment III; antennal segment III somewhat thicker in basal portion (Figs <xref ref-type="fig" rid="F10">47–48</xref>), but much thinner as a whole than that in males, and becoming progressively thinner toward apex, without a clear separation between more or less thickened portions (Fig. <xref ref-type="fig" rid="F10">48</xref>); segment III is uniformly covered with pubescence formed by thin, pale setae (Fig. <xref ref-type="fig" rid="F10">51</xref>) (blackish, stiff, adpressed, very short setae that completely cover thicker portion in male are absent); segment III is approximately 1.1 to 1.3 times longer than segment I.</p><table-wrap id="T2" position="float" orientation="portrait"><label>Table 2.</label><caption><p>Measurements (mm) of female specimens (N = 7) of <italic><tp:taxon-name><tp:taxon-name-part taxon-name-part-type="genus" reg="Parahiranetis">P.</tp:taxon-name-part> <tp:taxon-name-part taxon-name-part-type="species" reg="salgadoi">salgadoi</tp:taxon-name-part></tp:taxon-name></italic> from São Paulo State.</p></caption><table id="TID0EJ4AE" rules="all"><tbody><tr><th rowspan="1" colspan="1">Measurement</th><th rowspan="1" colspan="1">Mean</th><th rowspan="1" colspan="1">SD</th><th rowspan="1" colspan="1">Maximum</th><th rowspan="1" colspan="1">Minimum</th></tr><tr><td rowspan="1" colspan="1">Body length to tip of hemelytra</td><td rowspan="1" colspan="1">22.5</td><td rowspan="1" colspan="1">0.64</td><td rowspan="1" colspan="1">23.5</td><td rowspan="1" colspan="1">21.5</td></tr><tr><td rowspan="1" colspan="1">Body length to tip of abdomen</td><td rowspan="1" colspan="1">18.45</td><td rowspan="1" colspan="1">0.57</td><td rowspan="1" colspan="1">19.2</td><td rowspan="1" colspan="1">17.5</td></tr><tr><td rowspan="1" colspan="1">Head length (excluding neck)</td><td rowspan="1" colspan="1">2.6</td><td rowspan="1" colspan="1">0.07</td><td rowspan="1" colspan="1">2.7</td><td rowspan="1" colspan="1">2.5</td></tr><tr><td rowspan="1" colspan="1">Anteocular portion length</td><td rowspan="1" colspan="1">1.09</td><td rowspan="1" colspan="1">0.07</td><td rowspan="1" colspan="1">1.2</td><td rowspan="1" colspan="1">1.0</td></tr><tr><td rowspan="1" colspan="1">Postocular portion length</td><td rowspan="1" colspan="1">0.77</td><td rowspan="1" colspan="1">0.07</td><td rowspan="1" colspan="1">0.9</td><td rowspan="1" colspan="1">0.7</td></tr><tr><td rowspan="1" colspan="1">Head width across eyes</td><td rowspan="1" colspan="1">1.86</td><td rowspan="1" colspan="1">0.08</td><td rowspan="1" colspan="1">2.0</td><td rowspan="1" colspan="1">1.75</td></tr><tr><td rowspan="1" colspan="1">Interocular distance</td><td rowspan="1" colspan="1">0.98</td><td rowspan="1" colspan="1">0.02</td><td rowspan="1" colspan="1">1.0</td><td rowspan="1" colspan="1">0.95</td></tr><tr><td rowspan="1" colspan="1">Transverse width of right eye</td><td rowspan="1" colspan="1">0.42</td><td rowspan="1" colspan="1">0.04</td><td rowspan="1" colspan="1">0.5</td><td rowspan="1" colspan="1">0.38</td></tr><tr><td rowspan="1" colspan="1">Length of right eye</td><td rowspan="1" colspan="1">0.68</td><td rowspan="1" colspan="1">0.03</td><td rowspan="1" colspan="1">0.75</td><td rowspan="1" colspan="1">0.65</td></tr><tr><td rowspan="1" colspan="1">Antennal segment I length</td><td rowspan="1" colspan="1">6.6</td><td rowspan="1" colspan="1">0.18</td><td rowspan="1" colspan="1">6.9</td><td rowspan="1" colspan="1">6.4</td></tr><tr><td rowspan="1" colspan="1">Antennal segment II length</td><td rowspan="1" colspan="1">2.42</td><td rowspan="1" colspan="1">0.21</td><td rowspan="1" colspan="1">2.9</td><td rowspan="1" colspan="1">2.3</td></tr><tr><td rowspan="1" colspan="1">Ant. segment III length <bold>(n = 4)</bold></td><td rowspan="1" colspan="1">8.02</td><td rowspan="1" colspan="1">0.25</td><td rowspan="1" colspan="1">8.3</td><td rowspan="1" colspan="1">7.7</td></tr><tr><td rowspan="1" colspan="1">Ant. segment IV length <bold>(n = 4)</bold></td><td rowspan="1" colspan="1">2.11</td><td rowspan="1" colspan="1">0.19</td><td rowspan="1" colspan="1">2.3</td><td rowspan="1" colspan="1">1.9</td></tr><tr><td rowspan="1" colspan="1">Max. width ant. seg. III <bold>(n = 6)</bold></td><td rowspan="1" colspan="1">0.15</td><td rowspan="1" colspan="1">0.01</td><td rowspan="1" colspan="1">0.17</td><td rowspan="1" colspan="1">0.14</td></tr><tr><td rowspan="1" colspan="1">Labial segment II length</td><td rowspan="1" colspan="1">1.51</td><td rowspan="1" colspan="1">0.03</td><td rowspan="1" colspan="1">1.6</td><td rowspan="1" colspan="1">1.5</td></tr><tr><td rowspan="1" colspan="1">Labial segment III length</td><td rowspan="1" colspan="1">1.59</td><td rowspan="1" colspan="1">0.03</td><td rowspan="1" colspan="1">1.65</td><td rowspan="1" colspan="1">1.55</td></tr><tr><td rowspan="1" colspan="1">Labial segment IV length</td><td rowspan="1" colspan="1">0.53</td><td rowspan="1" colspan="1">0.04</td><td rowspan="1" colspan="1">0.6</td><td rowspan="1" colspan="1">0.45</td></tr><tr><td rowspan="1" colspan="1">Ocellar tubercle width</td><td rowspan="1" colspan="1">1.04</td><td rowspan="1" colspan="1">0.07</td><td rowspan="1" colspan="1">1.2</td><td rowspan="1" colspan="1">1.0</td></tr><tr><td rowspan="1" colspan="1">Pronotum length</td><td rowspan="1" colspan="1">3.18</td><td rowspan="1" colspan="1">0.15</td><td rowspan="1" colspan="1">3.4</td><td rowspan="1" colspan="1">3.0</td></tr><tr><td rowspan="1" colspan="1">Pronotum maximum width</td><td rowspan="1" colspan="1">3.77</td><td rowspan="1" colspan="1">0.16</td><td rowspan="1" colspan="1">4.0</td><td rowspan="1" colspan="1">3.5</td></tr><tr><td rowspan="1" colspan="1">Scutellum length</td><td rowspan="1" colspan="1">1.14</td><td rowspan="1" colspan="1">0.11</td><td rowspan="1" colspan="1">1.25</td><td rowspan="1" colspan="1">1.0</td></tr><tr><td rowspan="1" colspan="1">Fore femur length</td><td rowspan="1" colspan="1">6.28</td><td rowspan="1" colspan="1">0.26</td><td rowspan="1" colspan="1">6.7</td><td rowspan="1" colspan="1">6.0</td></tr><tr><td rowspan="1" colspan="1">Fore tibia length</td><td rowspan="1" colspan="1">6.68</td><td rowspan="1" colspan="1">0.1</td><td rowspan="1" colspan="1">6.8</td><td rowspan="1" colspan="1">6.5</td></tr><tr><td rowspan="1" colspan="1">Fore tarsus length</td><td rowspan="1" colspan="1">0.75</td><td rowspan="1" colspan="1">0.0</td><td rowspan="1" colspan="1">0.75</td><td rowspan="1" colspan="1">0.75</td></tr><tr><td rowspan="1" colspan="1">Mid femur length</td><td rowspan="1" colspan="1">5.48</td><td rowspan="1" colspan="1">0.21</td><td rowspan="1" colspan="1">5.9</td><td rowspan="1" colspan="1">5.3</td></tr><tr><td rowspan="1" colspan="1">Mid tibia length</td><td rowspan="1" colspan="1">7.2</td><td rowspan="1" colspan="1">0.29</td><td rowspan="1" colspan="1">7.5</td><td rowspan="1" colspan="1">6.8</td></tr><tr><td rowspan="1" colspan="1">Mid tarsus length</td><td rowspan="1" colspan="1">0.77</td><td rowspan="1" colspan="1">0.02</td><td rowspan="1" colspan="1">0.8</td><td rowspan="1" colspan="1">0.75</td></tr><tr><td rowspan="1" colspan="1">Hind femur length</td><td rowspan="1" colspan="1">7.92</td><td rowspan="1" colspan="1">0.32</td><td rowspan="1" colspan="1">8.5</td><td rowspan="1" colspan="1">7.4</td></tr><tr><td rowspan="1" colspan="1">Hind tibia length</td><td rowspan="1" colspan="1">10.8</td><td rowspan="1" colspan="1">0.34</td><td rowspan="1" colspan="1">11.5</td><td rowspan="1" colspan="1">10.4</td></tr><tr><td rowspan="1" colspan="1">Hind tarsus length</td><td rowspan="1" colspan="1">0.81</td><td rowspan="1" colspan="1">0.03</td><td rowspan="1" colspan="1">0.85</td><td rowspan="1" colspan="1">0.75</td></tr><tr><td rowspan="1" colspan="1">Abdomen length</td><td rowspan="1" colspan="1">11.15</td><td rowspan="1" colspan="1">0.58</td><td rowspan="1" colspan="1">12.0</td><td rowspan="1" colspan="1">10.5</td></tr><tr><td rowspan="1" colspan="1">Abdomen maximum width</td><td rowspan="1" colspan="1">3.7</td><td rowspan="1" colspan="1">0.36</td><td rowspan="1" colspan="1">4.1</td><td rowspan="1" colspan="1">3.1</td></tr></tbody></table></table-wrap><p>
                <italic>External genitalia</italic> (Figs <xref ref-type="fig" rid="F11">57–58</xref>): syntergite 9/10 (s) with very long, sparse, strong blackish setae; paired gonoplac (<abbrev xmlns:xlink="http://www.w3.org/1999/xlink" xlink:title="gonoplac" id="ABBRID0EHLBG" xlink:type="simple">g</abbrev>) and posterior margin of ﬁrst gonapophysis (<abbrev xmlns:xlink="http://www.w3.org/1999/xlink" xlink:title="ﬁrst gonapophysis" id="ABBRID0ELLBG" xlink:type="simple">fg</abbrev>) with strong shorter setae.</p><fig id="F9" position="float" orientation="portrait"><label>Figures 42–45.</label><caption><p>
                    <italic><tp:taxon-name><tp:taxon-name-part taxon-name-part-type="genus" reg="Parahiranetis">Parahiranetis</tp:taxon-name-part> <tp:taxon-name-part taxon-name-part-type="species" reg="salgadoi">salgadoi</tp:taxon-name-part></tp:taxon-name></italic> Gil-Santana, female. <bold>42</bold> dorsal view <bold>43</bold> live specimen, lateral view <bold>44–45</bold> head <bold>44</bold> dorsal view <bold>45</bold> lateral view. Scale bars: 5.0 mm (<bold>42</bold>); 1.0 mm (<bold>44–45</bold>).</p></caption><graphic xmlns:xlink="http://www.w3.org/1999/xlink" xlink:href="zookeys-671-019-g009.jpg" position="float" orientation="portrait" xlink:type="simple" id="oo_133548.jpg"/></fig><fig id="F10" position="float" orientation="portrait"><label>Figures 46–52.</label><caption><p>
                    <italic><tp:taxon-name><tp:taxon-name-part taxon-name-part-type="genus" reg="Parahiranetis">Parahiranetis</tp:taxon-name-part> <tp:taxon-name-part taxon-name-part-type="species" reg="salgadoi">salgadoi</tp:taxon-name-part></tp:taxon-name></italic> Gil-Santana, female. <bold>46</bold> head, fore coxae, fore trochanters and basal half of fore femora, ventral view <bold>47–52</bold> antenna <bold>47</bold> apex of segment I, segment II and basal portion of segment III <bold>48</bold> apex of segment I and segments II–IV. (<bold><abbrev xmlns:xlink="http://www.w3.org/1999/xlink" xlink:title="apex" id="ABBRID0ERNBG" xlink:type="simple">ap</abbrev></bold>: apex; <bold><abbrev xmlns:xlink="http://www.w3.org/1999/xlink" xlink:title="basal portion" id="ABBRID0EWNBG" xlink:type="simple">b</abbrev></bold>: basal portion) <bold>49</bold> basal portion of segment I <bold>50</bold> apex of segment I and basal portion of segment II <bold>51</bold> apex of segment II and basal portion of segment III <bold>52</bold> apex of segment IV. Scale bars: 0.5 mm (<bold>46–47</bold>); 2.0 mm (<bold>48</bold>); 0.3 mm (<bold>49–52</bold>).</p></caption><graphic xmlns:xlink="http://www.w3.org/1999/xlink" xlink:href="zookeys-671-019-g010.jpg" position="float" orientation="portrait" xlink:type="simple" id="oo_133549.jpg"/></fig><fig id="F11" position="float" orientation="portrait"><label>Figures 53–58.</label><caption><p>
                    <italic><tp:taxon-name><tp:taxon-name-part taxon-name-part-type="genus" reg="Parahiranetis">Parahiranetis</tp:taxon-name-part> <tp:taxon-name-part taxon-name-part-type="species" reg="salgadoi">salgadoi</tp:taxon-name-part></tp:taxon-name></italic> Gil-Santana, female. <bold>53–54</bold> dorsal view <bold>53</bold> posterior half of pronotum and scutellum <bold>54</bold> scutellum <bold>55–56</bold> abdominal segments II–IV, lateral view <bold>55</bold> patches of whitish, minute, thin, adpressed setae on midlateral portions of sternite III–IV without wax-like substance <bold>56</bold> the same with large amount of wax-like substance on setae <bold>57–58</bold> female genitalia <bold>57</bold> postero-ventral view (<bold><abbrev xmlns:xlink="http://www.w3.org/1999/xlink" xlink:title="ﬁrst gonapophysis" id="ABBRID0ERPBG" xlink:type="simple">fg</abbrev></bold>: ﬁrst gonapophysis; <bold><abbrev xmlns:xlink="http://www.w3.org/1999/xlink" xlink:title="gonoplac" id="ABBRID0EWPBG" xlink:type="simple">g</abbrev></bold>: gonoplac; <bold><abbrev xmlns:xlink="http://www.w3.org/1999/xlink" xlink:title="syntergite 9/10" id="ABBRID0E2PBG" xlink:type="simple">s</abbrev></bold>: syntergite 9/10) <bold>58</bold> posterior view. Scale bars: 1.0 mm (<bold>53</bold>); 0.2 mm (<bold>54, 58</bold>); 2.0 mm (<bold>55–56</bold>); 0.5 mm (<bold>57</bold>).</p></caption><graphic xmlns:xlink="http://www.w3.org/1999/xlink" xlink:href="zookeys-671-019-g011.jpg" position="float" orientation="portrait" xlink:type="simple" id="oo_133550.jpg"/></fig></tp:treatment-sec><tp:treatment-sec sec-type="comments" id="SECID0EOQBG"><title>Comments.</title><p>In the type specimens, the head and the body length to the tip of the hemelytra are slightly longer than those in the specimens from the state of São Paulo. The body length to the tip of the abdomen is also slightly longer in the holotype (Table <xref ref-type="table" rid="T3">3</xref>). Moreover, all females are larger than males (Tables <xref ref-type="table" rid="T1">1</xref>–<xref ref-type="table" rid="T3">3</xref>). The minimum body length in females (to tip of hemelytra/tip of abdomen: 21.5/17.5) is greater than the maximum body length in males (19.5/14.7). Most of the other measurements are proportionally greater in females, in accordance with their bigger size (Tables <xref ref-type="table" rid="T1">1</xref>–<xref ref-type="table" rid="T3">3</xref>). One clear exception is the antennal segment III, which is longer in males (8.9 to 9.7 mm in length; n = 6) than in females (7.7 to 8.3 mm in length; n = 4). Also, the antennal segment III shows evident thickening, approximately in basal two-thirds in males (maximum width: 0.24–0.32 mm) (Figs <xref ref-type="fig" rid="F1">1</xref>, <xref ref-type="fig" rid="F2">5</xref>, <xref ref-type="fig" rid="F2">9</xref>, <xref ref-type="fig" rid="F2">11</xref>), but not in females (maximum width: 0.14–0.17 mm) (Figs <xref ref-type="fig" rid="F9">42</xref>, <xref ref-type="fig" rid="F10">47–48</xref>, <xref ref-type="fig" rid="F10">51</xref>). This thickened region in males is completely covered by blackish, stiff, adpressed and very short setae (Figs <xref ref-type="fig" rid="F2">9–10</xref>, <xref ref-type="fig" rid="F2">12</xref>), which are absent in females (Fig. <xref ref-type="fig" rid="F10">51</xref>).</p><table-wrap id="T3" position="float" orientation="portrait"><label>Table 3.</label><caption><p>Selected measurements (mm) of female specimens of <italic><tp:taxon-name><tp:taxon-name-part taxon-name-part-type="genus" reg="Parahiranetis">P.</tp:taxon-name-part> <tp:taxon-name-part taxon-name-part-type="species" reg="salgadoi">salgadoi</tp:taxon-name-part></tp:taxon-name></italic>.</p></caption><table id="TID0EA2AG" rules="all"><tbody><tr><th rowspan="1" colspan="1">Measurement</th><th rowspan="1" colspan="1">holotype</th><th rowspan="1" colspan="1">paratype</th><th rowspan="1" colspan="1">females from São Paulo State (maximum-minimum)</th></tr><tr><td rowspan="1" colspan="1">Body length to tip of hemelytra</td><td rowspan="1" colspan="1">24.5</td><td rowspan="1" colspan="1">24.2</td><td rowspan="1" colspan="1">23.5–21.5</td></tr><tr><td rowspan="1" colspan="1">Body length to tip of abdomen</td><td rowspan="1" colspan="1">19.5</td><td rowspan="1" colspan="1">19.1</td><td rowspan="1" colspan="1">19.2–17.5</td></tr><tr><td rowspan="1" colspan="1">Head length (excluding neck)</td><td rowspan="1" colspan="1">3.3</td><td rowspan="1" colspan="1">3.1</td><td rowspan="1" colspan="1">2.7–2.5</td></tr><tr><td rowspan="1" colspan="1">Head width across eyes</td><td rowspan="1" colspan="1">2.0</td><td rowspan="1" colspan="1">2.1</td><td rowspan="1" colspan="1">2.0–1.75</td></tr><tr><td rowspan="1" colspan="1">Interocular distance</td><td rowspan="1" colspan="1">1.1</td><td rowspan="1" colspan="1">1.0</td><td rowspan="1" colspan="1">1.0–0.95</td></tr><tr><td rowspan="1" colspan="1">Abdomen length</td><td rowspan="1" colspan="1">10.5</td><td rowspan="1" colspan="1">11.0</td><td rowspan="1" colspan="1">12–10.5</td></tr><tr><td rowspan="1" colspan="1">Abdomen maximum width</td><td rowspan="1" colspan="1">4.2</td><td rowspan="1" colspan="1">4.0</td><td rowspan="1" colspan="1">4.1–3.1</td></tr></tbody></table></table-wrap></tp:treatment-sec><tp:treatment-sec sec-type="distribution" id="SECID0EQWBG"><title>Distribution.</title><p>Brazil, in states of Rio de Janeiro and São Paulo (Atlantic tropical moist forest and Atlantic semideciduous forest, respectively).</p></tp:treatment-sec><tp:treatment-sec sec-type="Observation of live specimens" id="SECID0EVWBG"><title>Observation of live specimens.</title><p>Both nymphs and adults were observed in aggregates on tree trunks, where most individuals remained relatively motionless (Figs <xref ref-type="fig" rid="F12">59</xref>–<xref ref-type="fig" rid="F13">63</xref>). The general coloration of nymphs is quite different from that of the adults. Nymphs have a general color pattern in which shades of gray and light brown predominate (Figs <xref ref-type="fig" rid="F12">59–60</xref>, <xref ref-type="fig" rid="F13">63</xref>). However, fifth-instar nymphs just before molting become reddish and progressively darker (Fig. <xref ref-type="fig" rid="F12">62</xref>).</p><p>Nymphs were not collected to allow them to reach the adult stage in the wild. Consequently, it is not possible to provide a formal description of them at this time.</p><fig id="F12" position="float" orientation="portrait"><label>Figures 59–62.</label><caption><p>
                    <italic><tp:taxon-name><tp:taxon-name-part taxon-name-part-type="genus" reg="Parahiranetis">Parahiranetis</tp:taxon-name-part> <tp:taxon-name-part taxon-name-part-type="species" reg="salgadoi">salgadoi</tp:taxon-name-part></tp:taxon-name></italic> Gil-Santana, live specimens. <bold>59–61</bold> aggregates of adults and fifth instar nymphs on tree trunks <bold>62</bold> a fifth instar nymph.</p></caption><graphic xmlns:xlink="http://www.w3.org/1999/xlink" xlink:href="zookeys-671-019-g012.jpg" position="float" orientation="portrait" xlink:type="simple" id="oo_133551.jpg"/></fig></tp:treatment-sec><tp:treatment-sec><!--Section generated to contain objects referenced in tp:taxon-treatment.--><fig id="F13" position="float" orientation="portrait"><label>Figures 63–64.</label><caption><p>
            <bold>63</bold> <italic><tp:taxon-name><tp:taxon-name-part taxon-name-part-type="genus" reg="Parahiranetis">Parahiranetis</tp:taxon-name-part> <tp:taxon-name-part taxon-name-part-type="species" reg="salgadoi">salgadoi</tp:taxon-name-part></tp:taxon-name></italic>, live specimens; two male adults and fifth instar nymphs on a tree trunk; red arrows point to nymphs <bold>64</bold> female holotype of <italic><tp:taxon-name><tp:taxon-name-part taxon-name-part-type="genus" reg="Isthmiade">Isthmiade</tp:taxon-name-part> <tp:taxon-name-part taxon-name-part-type="species" reg="braconides">braconides</tp:taxon-name-part></tp:taxon-name></italic> (Perty, 1832) (<tp:taxon-name><tp:taxon-name-part taxon-name-part-type="order">Coleoptera</tp:taxon-name-part></tp:taxon-name>: <tp:taxon-name><tp:taxon-name-part taxon-name-part-type="family">Cerambycidae</tp:taxon-name-part></tp:taxon-name>: <tp:taxon-name><tp:taxon-name-part taxon-name-part-type="subfamily">Cerambycinae</tp:taxon-name-part></tp:taxon-name>: <tp:taxon-name><tp:taxon-name-part taxon-name-part-type="tribe">Rhinotragini</tp:taxon-name-part></tp:taxon-name>), deposited in the <named-content xmlns:xlink="http://www.w3.org/1999/xlink" content-type="dwc:institutional_code" xlink:type="simple">ZSM</named-content>, Munich, Germany (courtesy of Steve Lingafelter).</p></caption><graphic xmlns:xlink="http://www.w3.org/1999/xlink" xlink:href="zookeys-671-019-g013.jpg" position="float" orientation="portrait" xlink:type="simple" id="oo_133552.jpg"/></fig></tp:treatment-sec><ref-list><ref id="B20"><mixed-citation xmlns:xlink="http://www.w3.org/1999/xlink" xlink:type="simple">
          <person-group><name name-style="western"><surname>Gil-Santana</surname><given-names>HR</given-names></name></person-group> (<year>2016</year>) <article-title>First description of the male of <italic><tp:taxon-name><tp:taxon-name-part taxon-name-part-type="genus">Hiranetis</tp:taxon-name-part> <tp:taxon-name-part taxon-name-part-type="species">atra</tp:taxon-name-part></tp:taxon-name></italic> Stål and new country records, with taxonomic notes on other species of <italic><tp:taxon-name><tp:taxon-name-part taxon-name-part-type="genus">Hiranetis</tp:taxon-name-part></tp:taxon-name></italic> Spinola (<tp:taxon-name><tp:taxon-name-part taxon-name-part-type="order">Hemiptera</tp:taxon-name-part></tp:taxon-name>, <tp:taxon-name><tp:taxon-name-part taxon-name-part-type="suborder">Heteroptera</tp:taxon-name-part></tp:taxon-name>, <tp:taxon-name><tp:taxon-name-part taxon-name-part-type="family">Reduviidae</tp:taxon-name-part></tp:taxon-name>, <tp:taxon-name><tp:taxon-name-part taxon-name-part-type="subfamily">Harpactorinae</tp:taxon-name-part></tp:taxon-name>).</article-title> <source>ZooKeys</source> <volume>605</volume>: <fpage>91</fpage>–<lpage>111</lpage>. <ext-link xlink:type="simple" ext-link-type="doi" xlink:href="10.3897/zookeys.605.8797">https://doi.org/10.3897/zookeys.605.8797</ext-link></mixed-citation></ref></ref-list></tp:taxon-treatment>
